# Supplementary material for: KNTC1 initiates a KNTC1/E2F8/MYC positive feedback loop to facilitate tumorigenesis and enhance chemoresistance in bladder cancer
Source: J Exp Clin Cancer Res. 2026 Feb 4;45:38. doi: 10.1186/s13046-026-03651-4 (PMC12879452; doi:10.1186/s13046-026-03651-4)
Supplement: Supplementary file 20 — Supplementary Material 20 [file 13046_2026_3651_MOESM20_ESM.xlsx]

## Sheet: Sheet1
Supplementary Table 1. Lentiviral packaging sequences for knocking down of KNTC1, PROX1, E2F8 in this study.
sh-KNTC1 knockdown sequence:				Designed and synthesized by Fenghbio (Hunan, China)
CCGGTGGGGCATTCGTCTTGGTAAATTCAAGAGATTTACCAAGACGAATGCCCCATTTTTG
sh-MYC knockdown sequence:
AGGGATCGCGCTGAGTATAAA
sh-E2F8 knockdown sequence:
CACCCGAACAGGGAGTAAATA
non-targeting negative control sequence:
CCGGCAACAAGATGAAGAGCACCAACTCGAGTTGGTGCTCTTCATCTTGTTGTTTTTG
