# Supplementary material for: KNTC1 initiates a KNTC1/E2F8/MYC positive feedback loop to facilitate tumorigenesis and enhance chemoresistance in bladder cancer
Source: J Exp Clin Cancer Res. 2026 Feb 4;45:38. doi: 10.1186/s13046-026-03651-4 (PMC12879452; doi:10.1186/s13046-026-03651-4)
Supplement: Supplementary file 21 — Supplementary Material 21 [file 13046_2026_3651_MOESM21_ESM.xlsx]

## Sheet: Sheet1
Supplementary Table 2. Primers for RT-qPCR in this study.
Primer name	Primer sequences (5'-3’)		NCBI Reference Sequence	Supplier or References
KNTC1	forward	TGAAACGCTGCTCCACAAC	NM_014708.6	Liu et al., 2022
	reverse	TGCTCGTCAGTAAAGGAACCAT
MYC	forward	TCTGGATCACCTTCTGCTGG	NM_001354870.1	Chen et al., 2017
	reverse	AGGATAGTCCTTCCGAGTGG
E2F8	forward	AAGTACGCCGAGCAGATTATG	NM_024680.4	Mizuno et al., 2019
	reverse	ATGTCTGGGTGTCCATTTGGG
ACTB	forward	GGCACCACACCTTCTACAATGAG	AY582799.1	Okada et al.,2016
	reverse	GGATAGCACAGCCTGGATAGCA
Reference
Liu R, Liu R, Guo Z, Ren J, Huang J, Luo Q, Tan Q. shRNA‑mediated knockdown of KNTC1 inhibits non-small-cell lung cancer through regulating PSMB8. Cell Death Dis. 2022 Aug 6;13(8):685. doi: 10.1038/s41419-022-05140-w. PMID: 35933405; PMCID: PMC9357013.
Chen Y, Rao X, Huang K, Jiang X, Wang H, Teng L. FH535 Inhibits Proliferation and Motility of Colon Cancer Cells by Targeting Wnt/β-catenin Signaling Pathway. J Cancer. 2017 Sep 12;8(16):3142-3153. doi: 10.7150/jca.19273. PMID: 29158786; PMCID: PMC5665030.
Mizuno M, Miki R, Moriyama Y, Ushida T, Imai K, Niimi K, Nakano T, Tsuda H, Sumigama S, Yamamoto E, Senga T, Iwase A, Kikkawa F, Kotani T. The role of E2F8 in the human placenta. Mol Med Rep. 2019 Jan;19(1):293-301. doi: 10.3892/mmr.2018.9617. PMID: 30387815; PMCID: PMC6297733.
Okada K, Hakata S, Terashima J, Gamou T, Habano W, Ozawa S. Combination of the histone deacetylase inhibitor depsipeptide and 5-fluorouracil upregulates major histocompatibility complex class II and p21 genes and activates caspase-3/7 in human colon cancer HCT-116 cells. Oncol Rep. 2016 Oct;36(4):1875-85. doi: 10.3892/or.2016.5008. Epub 2016 Aug 8. PMID: 27509880; PMCID: PMC5022900.
