# Supplementary material for: KNTC1 initiates a KNTC1/E2F8/MYC positive feedback loop to facilitate tumorigenesis and enhance chemoresistance in bladder cancer
Source: J Exp Clin Cancer Res. 2026 Feb 4;45:38. doi: 10.1186/s13046-026-03651-4 (PMC12879452; doi:10.1186/s13046-026-03651-4)
Supplement: Supplementary file 22 — Supplementary Material 22 [file 13046_2026_3651_MOESM22_ESM.xlsx]

## Sheet: Sheet1
Supplementary Table 3. Antibodies used in western blotting.
Primary antibodies	Dilution in WB	Source species	Company	Catalog No.
KNTC1	1/1000	Rabbit	Abcam	ab85996
CDK1	1/1000	Mouse	Abcam	ab18
CDK2	1/1000	Rabbit	Abcam	ab32147
Cyclin D1	1/1000	Rabbit	Abcam	ab16663
Cyclin B1	1/1000	Rabbit	Abcam	ab32053
Cyclin E1	1/1000	Rabbit	Abcam	ab33911
MYC	1/1000	Rabbit	Abcam	ab9106
p-AKT	1/1000	Rabbit	Abcam	ab38449
AKT	1/1000	Rabbit	Abcam	ab8805
p-mTOR	1/1000	Rabbit	Abcam	ab109268
mTOR	1/1000	Rabbit	Abcam	ab32028
p70S6k	1/1000	Rabbit	CST	9202
p-p70S6k	1/1000	Rabbit	Abcam	ab2571
E2F8	1/1000	Rabbit	Abcam	ab109596
GAPDH	1/1000	Mouse	Abcam	ab8245
Histone H3	1/1000	Rabbit	Abcam	ab1791
β-actin	1/1000	Mouse	Abcam	ab8226
Secondary antibodies	Dilution		Company	Catalog No.
Goat Anti-Rabbit	1/2000		Abcam	ab205718
Goat Anti-Mouse	1/2000		Abcam	ab205719
