# Supplementary material for: KNTC1 initiates a KNTC1/E2F8/MYC positive feedback loop to facilitate tumorigenesis and enhance chemoresistance in bladder cancer
Source: J Exp Clin Cancer Res. 2026 Feb 4;45:38. doi: 10.1186/s13046-026-03651-4 (PMC12879452; doi:10.1186/s13046-026-03651-4)
Supplement: Supplementary file 23 — Supplementary Material 23 [file 13046_2026_3651_MOESM23_ESM.xlsx]

## Sheet: Sheet1
	ChIP-qPCR primers
	EBS-1 Forward	5'-ATGCGGTTTGTCAAACAGTACTGC-3'
	EBS-1 Reverse	5'-GTAGGCGCGCGTAGTTAATTCA-3'
	EBS-2 Forward	5'-GAGGGTTTGAGAGGGAGC-3'
	EBS-2 Reverse	5'-CCTAGAGCTAGAGTGCTCG-3'
	MS-1 Forward	5'-GTTCTTTCATAGGGGAGTGTAAAG-3'
	MS-1 Reverse	5'-CGAAGAATACACCCCCGGAA-3'
	MS-2 Forward	5'-GAGGCGGTGATTGGGTACAAGTTC-3'
	MS-2 Reverse	5'-GGCCATCGTATCTTTTTAACGCGATCGTA-3'
